# Supplementary material for: CD146 Defines a Mesenchymal Stromal Cell Subpopulation with Enhanced Suppressive Properties
Source: Cells. 2022 Jul 22;11(15):2263. doi: 10.3390/cells11152263 (PMC9331786; doi:10.3390/cells11152263)
Supplement: Supplementary file 1 [file cells-11-02263-s001.zip]

Archive with 1 entries (1 files):
- cells-1779803-supplementary.pdf
